# Supplementary material for: Impacts of alpine wetland degradation on the composition, diversity and trophic structure of soil nematodes on the Qinghai-Tibetan Plateau
Source: Sci Rep. 2017 Apr 12;7:837. doi: 10.1038/s41598-017-00805-5 (PMC5429801; doi:10.1038/s41598-017-00805-5)
Supplement: Supplementary file 2 — Supplementary table S1 [file 41598_2017_805_MOESM2_ESM.xls]

## Sheet: Sheet1
Table S1 List of genus, mean abundance (ind. 100 g-1 dry soil) and percentage (%) (n=24) of soil nematode collected at every study site during one year of the study. The trophic groups, total of richness (number of genera) and abundance (ind 100 g-1 dry soil) of each habitat are also indicated.
No.	Taxa	Trophic	WM		GM		MDM		SDM		Mean
		group	Abundance	%	Abundance	%	Abundance	%	Abundance	%	Abundance	%
	Tylenchida
1	Aphelenchus	Fu	769.06	11.26	383.14	9.3	352.45	9.39	42.55	6.19	386.8	10.06
2	Tylenchorhynchus	He	414.11	6.07	136.39	3.31	110	2.93	29.74	4.33	172.56	4.49
3	Aphelenchoides	Fu	209.88	3.07	138.09	3.35	110	2.93	55.28	8.04	128.31	3.34
4	Pratylenchus	He	293.38	4.3	174.65	4.24			14.89	2.17	120.73	3.14
5	Brachyderus	He	56.08	0.82			362.73	9.67	4.27	0.62	105.77	2.75
6	Tylenchus	He	136.44	2	109.56	2.66	100.04	2.67	6.36	0.93	88.1	2.29
7	Rotylenchus	He	113.27	1.66	17.69	0.43	97.72	2.6	6.38	0.93	58.76	1.53
8	Meloidogyne	He	93.47	1.37	77.3	1.88	11.18	0.3	17.1	2.49	49.76	1.29
9	Ditylenchus	Fu	86.01	1.26	7.38	0.18	13.64	0.36	6.37	0.93	28.35	0.74
10	Boleodorus	He	66.25	0.97	2.4	0.06	11.15	0.3	4.24	0.62	21.01	0.55
11	Scutellonema	He	37.37	0.55	24.37	0.59	13.11	0.35			18.71	0.49
12	Nothotylenchus	Fu	46.06	0.67	7.75	0.19	17.7	0.47	2.13	0.31	18.41	0.48
13	Criconema	He			58.5	1.42	13.85	0.37			18.09	0.47
14	Paratylenchus	He	29.97	0.44	18.28	0.44	5.42	0.14	12.76	1.86	16.61	0.43
15	Criconemoides	He	39.28	0.58	5.32	0.13	11.12	0.3	4.26	0.62	14.99	0.39
16	Belonolaimus	He	29.8	0.44	10.47	0.25	16.74	0.45	2.12	0.31	14.78	0.38
17	Helicotylenchus	He	25.24	0.37	7.2	0.17	24.9	0.66			14.33	0.37
18	Tetylenchus	He	47.21	0.69	5.15	0.13	2.8	0.07	2.12	0.31	14.32	0.37
19	Dolichodorus	He	15.6	0.23	21.61	0.52	16.48	0.44			13.42	0.35
20	Hemicycliophora	He	2.73	0.04	9.79	0.24	10.22	0.27	10.62	1.54	8.34	0.22
21	Hemicriconemoides	He					13.81	0.37			3.45	0.09
22	Psilenchus	He					5.53	0.15			1.38	0.04
23	Heterodera	He			2.58	0.06		0	4.26	0.62	1.71	0.04
	Rhabditida
24	Acrobeloides	Ba	539.84	7.91	701.62	17.03	364.48	9.71	55.42	8.06	415.34	10.8
25	Acrobeles	Ba	184.4	2.7	240.71	5.84	73.89	1.97	42.69	6.21	135.42	3.52
26	Protorhabditis	Ba	84.59	1.24	85.02	2.06	86.72	2.31	17.04	2.48	68.34	1.78
27	Cephalobus	Ba	85.57	1.25	107	2.6	60.23	1.61	8.51	1.24	65.33	1.7
28	Chiloplacus	Ba	84.78	1.24	117.69	2.86	20.67	0.55	16.99	2.47	60.03	1.56
29	Rhabditophanes	Ba	97.44	1.43	56.83	1.38	37.78	1.01	34.02	4.95	56.52	1.47
30	Pelodera	Ba	61.54	0.9	33.66	0.82	26.26	0.7	14.89	2.17	34.09	0.89
31	Rhabditis	Ba	72.96	1.07	10.64	0.26	13.85	0.37	6.37	0.93	25.95	0.67
32	Panagrolaimus	Ba	51.44	0.75	5.32	0.13	19.35	0.52	2.11	0.31	19.55	0.51
33	Cervidellus	Ba	30.73	0.45	25.15	0.61	5.06	0.13	8.53	1.24	17.37	0.45
34	Pseudodiplogasteroides	Ba	22.71	0.33	24.37	0.59	19.4	0.52	2.12	0.31	17.15	0.45
35	Panagrellus	Ba	25.66	0.38	7.2	0.17	19.4	0.52	4.26	0.62	14.13	0.37
36	Discolaimus	Pr	18.16	0.27	17.53	0.43	5.06	0.13	2.14	0.31	10.72	0.28
37	Diplogaster	Ba	15.77	0.23							3.94	0.1
38	Eucephalobus	Ba	13.63	0.2							3.41	0.09
39	Rhabdontolaimus	Ba							10.61	1.54	2.65	0.07
40	Diplogastrellus	Ba	2.73	0.04	5.17	0.13					1.97	0.05
41	Chambersiella	Ba	2.73	0.04					2.13	0.31	1.21	0.03
42	Steratocephalus	Ba			2.58	0.06					0.64	0.02
	Dorylaimida
43	Enchodelus	Om	479.95	7.03	419.61	10.19	345.03	9.2	36.23	5.27	320.2	8.32
44	Dorylaimus	Om	477.37	6.99	243.06	5.9	325.4	8.67	61.79	8.99	276.91	7.2
45	Eudorylaimus	Om	42.9	0.63	72.1	1.75	29.33	0.78	2.12	0.31	36.61	0.95
46	Mesodorylaimus	Om	56.62	0.83	57.51	1.4	19.37	0.52	2.11	0.31	33.9	0.88
47	Nygolaimus	Pr	44.59	0.65	17.89	0.43	36.14	0.96	4.26	0.62	25.72	0.67
48	Alaimus	Ba	78.36	1.15					4.25	0.62	20.65	0.54
49	Longidorus	He	48.96	0.72	7.75	0.19	12.65	0.34	2.11	0.31	17.87	0.46
50	Xiphinema	He	22.56	0.33	9.61	0.23	33.04	0.88			16.3	0.42
51	Tylencholaimus	Fu	31.45	0.46	12.9	0.31	16.77	0.45			15.28	0.4
52	Mylodiscus	Pr			50.61	1.23	8.22	0.22			14.71	0.38
53	Discomyctus	Fu	13.76	0.2	15.48	0.38	17.97	0.48			11.8	0.31
54	Leptonchus	Fu	32.72	0.48			5.06	0.13	10.67	1.55	12.11	0.31
55	Aporcelaimus	Pr	16.52	0.24	9.96	0.24	8.05	0.21	2.11	0.31	9.16	0.24
56	Longidorella	He			2.58	0.06	22.76	0.61			6.34	0.16
57	Prodorylaimus	Om	9.3	0.14			5.59	0.15			3.72	0.1
58	Diphtheophora	Fu	3.44	0.05	2.4	0.06	7.92	0.21	2.11	0.31	3.97	0.1
59	Axonchium	He	9.98	0.15	2.58	0.06	2.53	0.07			3.77	0.1
60	Amphidorylaimus	Om	10.32	0.15	2.58	0.06					3.22	0.08
61	Dorylaimoides	Om	5.45	0.08			2.53	0.07	2.13	0.31	2.53	0.07
62	Oxydirus	He	8.89	0.13	2.58	0.06					2.87	0.07
	Enoplida
63	Tobrilus	Pr	807.94	11.83	160.11	3.89	323.53	8.62	12.8	1.86	326.09	8.48
64	Ironus	Pr	22.41	0.33	5.24	0.13	19.35	0.52	4.24	0.62	12.81	0.33
	Araeolaimida
65	Plectus	Ba	316.57	4.64	217.3	5.28	211.34	5.63	31.91	4.64	194.28	5.05
66	Anaplectus	Ba	47.32	0.69	55.77	1.35	41.56	1.11	12.75	1.85	39.35	1.02
67	Bastiania	Ba	17.07	0.25							4.27	0.11
68	Chiloplectus	Ba					10.12	0.27			2.53	0.07
69	Wilsonema	Ba					7.59	0.2			1.9	0.05
70	Anochus	Ba							2.13	0.31	0.53	0.01
	Monochida
71	Mononchus	Pr	164.76	2.41	31.33	0.76	88.69	2.36	31.93	4.65	79.18	2.06
72	Prionchulus	Pr	16.21	0.24			11.09	0.3			6.83	0.18
	Chromadorida
73	Chromadorita	Af	105.19	1.54	28.23	0.69	24.87	0.66			39.57	1.03
74	Hypodontolaimus	Ba	17.41	0.26			2.63	0.07			5.01	0.13
75	Achromadora	Af					2.76	0.07			0.69	0.02
	Monhysterida
76	Prismatolaimus	Ba	9.98	0.15	33.8	0.82	29.19	0.78	4.24	0.62	19.3	0.5
77	Monhystera	Ba	3.1	0.05			5.39	0.14	4.23	0.62	3.18	0.08
78	Monhystrella	Ba					2.8	0.07			0.7	0.02
Total abundance			6826.99	100	4119.09	100	3752.01	100	687.4	100	3846.31	100
Genus number			65		58		65		51		78
	Ba		1866.33	27.34	1729.83	42	1057.71	28.19	285.2	41.49	1234.74	32.1
	He		1490.59	21.83	706.36	17.15	897.78	23.93	121.23	17.64	803.97	20.9
	Om		1081.91	15.85	794.86	19.3	727.25	19.38	104.38	15.18	677.09	17.6
	Fu		1192.38	17.47	567.14	13.77	541.51	14.43	119.11	17.33	605.03	15.73
	Pr		1090.59	15.97	292.67	7.11	500.13	13.33	57.48	8.36	485.22	12.62
	Af		105.19	1.54	28.23	0.69	27.63	0.74	0	0	40.26	1.05
Note: WM: Wet meadow; GM: Grassland meadow; MDM: Moderately degraded meadow; SDM: Severely degraded meadow; Ba: Bacterivores, Fu: Fungivores, Om: Omnivores, Pr: Predators, He: Herbivores, and Al: Algivores.
